# Supplementary material for: Mycobacterium tuberculosis progresses through two phases of latent infection in humans
Source: Nat Commun. 2020 Sep 25;11:4870. doi: 10.1038/s41467-020-18699-9 (PMC7519141; doi:10.1038/s41467-020-18699-9)
Supplement: Supplementary file 4 — Source Data [file 41467_2020_18699_MOESM4_ESM.xlsx]

## Sheet: Fig2
Neighbor Joining tree (in Newick format) output by the PHYLIP program that was used to draw Fig. 2
(VV3015:1.00000,((((CA3046:0.00000,CA3046-3:1.00000):118.37500,
(((CA3077:0.00000,CA3077-5:3.00000):70.25000,(SE3063:0.02564,
SE3063-2:0.97436):58.75000):9.89583,((VT3059:0.38095,VT3059-3:0.61905):67.38158,
(VT3046:0.00000,VT3046-3:0.00000):51.61842):19.35417):29.50000):85.42137,
(VT3050:0.06818,VT3050-6:0.93182):174.07863):70.57031,(((CA3001:0.00000,
CA3001-1:0.00000):132.53448,((CA3038:1.00000,CA3038-2:2.00000):96.56667,
(SE3001:1.00000,SE3001-2:3.00000):134.43333):1.46552):172.92845,
((CA3061:0.00000,CA3061-6:0.00000):326.15538,((SE3031:0.00000,
SE3031-8:0.00000):187.06694,((((CA3043:0.00000,CA3043-1:0.00000):139.33594,
(VV3012:0.00000,VV3012-4:0.00000):171.66406):26.80225,(((CA3064:0.00000,
CA3064-5:2.00000):82.72188,(SE3013:1.00000,SE3013-2:0.00000):88.27812):20.35558,
(((CA3078:7.07199,CA3078-3:5.92801):27.96322,(SE3035:5.00000,
SE3035-1:3.00000):27.03678):18.13548,(VT3067:2.93125,VT3067-8:1.06875):57.86452):45.51942):35.26025):59.81169,
((CA3051:2.06818,CA3051-2:4.93182):142.12280,(((CA3010:0.00000,
CA3010-5:1.00000):113.30827,((CA3050:0.00000,CA3050-2:0.00000):101.59229,
(SE3010:0.00000,SE3010-2:0.00000):127.40771):7.69173):13.41821,
(VT3010:0.00000,VT3010-2:1.00000):146.08179):6.25220):48.06238):9.84919):111.40181):0.57899):137.07155):279.80469,VV3015-1:2.00000);
Distance matrix used as input to the PHYLIP program to generate the Neighbor Joining tree:
48
VV3015-1
CA3001 723
CA3001-1 723 0
CA3010 723 608 608
CA3010-5 724 609 609 1
CA3038 690 233 233 575 576
CA3038-2 691 234 234 576 577 3
CA3043 768 655 655 405 406 622 623
CA3043-1 768 655 655 405 406 622 623 0
CA3046 552 717 717 713 714 684 685 762 762
CA3050 715 608 608 222 223 575 576 405 405 705
CA3050-2 715 608 608 222 223 575 576 405 405 705 0
CA3051 732 623 623 277 278 590 591 418 418 726 273 273
CA3051-2 735 624 624 280 281 593 594 421 421 729 274 274 7
CA3061 743 632 632 630 631 601 602 675 675 737 626 626 639 642
CA3061-6 743 632 632 630 631 601 602 675 675 737 626 626 639 642 0
CA3064 742 629 629 379 380 594 595 304 304 734 375 375 390 393 647 647
CA3064-5 744 631 631 381 382 596 597 306 306 736 377 377 392 395 649 649 2
CA3077 545 710 710 704 705 677 678 753 753 227 696 696 717 720 730 730 723 725
CA3046-3 553 718 718 714 715 685 686 763 763 1 706 706 727 730 738 738 735 737 228
CA3077-5 548 713 713 707 708 680 681 756 756 230 699 699 720 723 733 733 726 728 3 231
CA3078 738 621 621 375 376 586 587 302 302 730 373 373 386 389 643 643 202 204 721 731 724
CA3078-3 737 620 620 374 375 585 586 301 301 729 372 372 385 388 642 642 199 201 718 730 721 13
SE3001 727 268 268 612 613 233 234 659 659 721 612 612 627 630 638 638 633 635 714 722 717 625 624
SE3001-2 729 270 270 614 615 235 236 661 661 723 614 614 629 632 640 640 635 637 716 724 719 627 626 4
SE3010 742 631 631 249 250 600 601 430 430 736 229 229 298 301 649 649 402 404 727 737 730 398 397 637 639
SE3010-2 742 631 631 249 250 600 601 430 430 736 229 229 298 301 649 649 402 404 727 737 730 398 397 637 639 0
SE3013 742 631 631 387 388 596 597 312 312 738 383 383 396 399 651 651 172 174 729 739 732 208 207 637 639 410 410
SE3013-2 741 630 630 386 387 595 596 311 311 737 382 382 395 398 650 650 171 173 728 738 731 207 206 636 638 409 409 1
SE3031 719 606 606 378 379 573 574 421 421 711 376 376 389 392 624 624 395 397 702 712 705 389 388 610 612 401 401 401 400
SE3031-8 719 606 606 378 379 573 574 421 421 711 376 376 389 392 624 624 395 397 702 712 705 389 388 610 612 401 401 401 400 0
SE3035 735 618 618 372 373 583 584 299 299 727 370 370 383 386 640 640 199 201 718 728 721 67 66 620 622 395 395 205 204 386 386
SE3035-1 733 616 616 370 371 581 582 297 297 725 368 368 381 384 638 638 197 199 716 726 719 65 64 618 620 393 393 203 202 384 384 8
SE3063 532 697 697 693 694 664 665 742 742 216 683 683 706 709 717 717 712 714 129 217 132 710 709 701 703 716 716 718 717 691 691 707 705
SE3063-2 533 698 698 694 695 665 666 743 743 217 684 684 707 710 716 716 713 715 130 218 133 711 710 702 704 717 717 719 718 692 692 708 706 1
VT3010 738 627 627 273 274 594 595 426 426 732 269 269 296 301 647 647 398 400 723 733 726 394 393 631 633 294 294 404 403 397 397 391 389 712 713
VT3010-2 739 628 628 274 275 595 596 427 427 733 270 270 297 302 648 648 399 401 724 734 727 395 394 632 634 295 295 405 404 398 398 392 390 713 714 1
VT3050 530 689 689 685 686 656 657 730 730 378 679 679 696 699 711 711 704 706 369 379 372 698 697 693 695 706 706 710 709 677 677 695 693 360 361 702 703
VT3050-6 531 690 690 686 687 657 658 731 731 379 680 680 695 698 712 712 705 707 370 380 373 699 698 694 696 707 707 711 710 678 678 696 694 361 362 703 704 1
VT3059 552 717 717 711 712 684 685 760 760 236 701 701 724 727 737 737 730 732 169 237 172 728 727 721 723 734 734 736 735 709 709 725 723 155 156 730 731 376 377
VT3059-3 551 716 716 712 713 683 684 761 761 235 702 702 725 728 736 736 731 733 168 236 171 729 728 720 722 735 735 737 736 710 710 726 724 154 155 731 732 375 376 1
VT3067 744 627 627 383 384 594 595 310 310 738 381 381 392 395 649 649 210 212 729 739 732 114 113 633 635 404 404 216 215 397 397 111 109 718 719 401 402 706 705 734 735
VT3067-8 742 625 625 381 382 592 593 308 308 736 379 379 392 395 647 647 208 210 727 737 730 112 111 631 633 402 402 214 213 395 395 109 107 716 717 399 400 704 705 732 733 4
VV3012 801 688 688 438 439 651 652 311 311 793 436 436 451 454 708 708 337 339 784 794 787 329 328 692 694 463 463 343 342 454 454 326 324 773 774 459 460 763 764 791 792 339 337
VT3046 536 701 701 695 696 668 669 744 744 220 685 685 708 711 721 721 714 716 151 221 154 712 711 705 707 718 718 720 719 693 693 709 707 140 141 712 713 358 359 120 119 720 718 775
VV3012-4 801 688 688 438 439 651 652 311 311 793 436 436 451 454 708 708 337 339 784 794 787 329 328 692 694 463 463 343 342 454 454 326 324 773 774 459 460 763 764 791 792 339 337 0 775
VT3046-3 536 701 701 695 696 668 669 744 744 220 685 685 708 711 721 721 714 716 151 221 154 712 711 705 707 718 718 720 719 693 693 709 707 140 141 712 713 358 359 120 119 720 718 775 0 775
VV3015 3 722 722 722 723 689 690 767 767 551 714 714 731 734 742 742 741 743 544 552 547 737 736 726 728 741 741 741 740 718 718 734 732 531 532 737 738 529 530 551 550 743 741 800 535 800 535

## Sheet: Fig3a
Scatter plot data:
Months between IC and HHC diagnosis	Number of SNPs different
11	3
10	0
1	4
2	1
0	1
10	1
1	1
21	0
24	0
16	2
13	3
27	0
26	13
34	4
45	0
40	1
39	7
44	0
38	8
45	0
58	1
60	3
54	0
63	1
Line plot data:
The scatter plot data was plotted along with loess local regression.
See R code NCFig3A.R at https://github.com/aditi9783/TB_latency_scripts

## Sheet: Fig3b
This is the same data from Fig 3a after transforming the points plotted on the y-axis to obtain a rate per (bp×generation) assuming an 18 hour generation time by multiplying the SNP difference between IC-HHC pairs by the following
Months.between.diagnosis×[0.973×L×30.4×24×18^(-1 )]^(-1),
For the IC-HHC pair with Months.between.diagnosis of 0 it is displayed at 0 with a ^, because it was set to 1 for the logistic regression. We first used logistic regression using all 24 IC-HHC pairs with X..SNPs.different as the dependent variable, Months.between.diagnosis as the independent variable and loge(Months.between.diagnosis) as an offset to obtain an rate per month. The logistic regress…
exp(-19.6436 − 0.5321×Months.between.diagnosis).
The equation was multiplied by [Months.between.diagnosis×0.973×L×30.4×24×18^(-1 )]^(-1) to obtain a rate per (bp×generation) assuming an 18 hour generation time and is the smoothed line shown in the plot.
See R code NCFig3BFig4.R at https://github.com/aditi9783/TB_latency_scripts.

## Sheet: Fig4
With data from Fig. 3a we stratified data into those with 0 to 2 years (n=11) and >2 years (n=13) between IC-HHC elapsed between IC-HHC diagnoses.
Panel 1:
We used logistic regression using 11 IC-HHC pairs with 0-2 years with loge(Months.between.diagnosis) as an offset to obtain an estimate of the rate per month and then calculated the robust standard error. For the one pair with Months.between.diagnosis of 0, we set it to 1 month. The estimate (robust standard error) on the loge scale was: -1.927892 (0.4143756) and to obtain the rate per month we u…
exp(-1.927892) and 95% two-sided confidence intervals of exp(-1.927892 ± 1.96 × 0.4143756) which simplifies to 0.14545455 (0.06456597, 0.32768074). In order to plot the mutations per (bp×generation) for different generation times (displayed on the x-axis) we used the following:
· Estimated mutations per (bp×generation) = 0.14545455×[0.973×L×30.4×24×gentime^(-1)]^(-1)
· Lower limit of the 95% confidence interval = 0.06456597×[0.973×L×30.4×24×gentime^(-1)]^(-1)
· Upper limit of the 95% confidence interval =0.32768074×[0.973×L×30.4×24×gentime^(-1)] ^(-1)
where 0.973 is the average WGS read coverage, M. tuberculosis genome size L=4411532 bp, 30.4×24 is the approximate number of hours in a month, and gentime is the generation time, which is varied from 1 to 340 hours.
Panel 2:
We used logistic regression using 13 IC-HHC pairs with >2 years between IC and HHC diagnoses, with loge(months elapsed between IC-HHC diagnoses) as an offset to obtain an estimate of the rate per month and then calculated the robust standard error. The estimate (robust standard error) on the loge scale was : -2.7133 (0.4110211) and to obtain the rate per month we used exp(-2.7133) and 95% two-sid…
· Estimated mutations per (bp×generation) = 0.06631763 ×((0.973×L×30.4×24/gentime)^(-1))^(-1))
· Lower limit of the 95% confidence interval = 0.02963199×((0.973×L×30.4×24/gentime)^(-1))^(-1))
· Upper limit of the 95% confidence interval =0.14842163×((0.973×L×30.4×24/gentime)^(-1))^(-1))
See Panel 1 for explanations of constants.
See R code NCFig3BFig4.R at https://github.com/aditi9783/TB_latency_scripts.

## Sheet: Fig5
Figure 5: Oxidative stress during latency
Mutation counts (raw data)
	Likely oxidative stress mutations							Other mutations
	C>T	G>A		G>T	C>A		G>C	C>G	T>C	T>A	T>G	A>C	A>T	A>G	sum
Years 0-2	4	4		1	1		1	1	1	0	2	1	0	0	16
Years 2-6	8	8		1	4		7	1	1	1	1	1	2	3	38
Total	12	12		2	5		8	2	2	1	3	2	2	3	54
Fractions (derived data that is plotted in Fig 5)
	Likely oxidative stress mutations							Other mutations
	C>T	G>A		G>T	C>A		G>C	C>G	T>C	T>A	T>G	A>C	A>T	A>G	sum
Years 0-2	0.25	0.25		0.0625	0.0625		0.0625	0.0625	0.0625	0	0.125	0.0625	0	0	1
Years 2-6	0.210526	0.210526		0.0263158	0.105263		0.184211	0.0263158	0.0263158	0.0263158	0.0263158	0.0263158	0.0526316	0.0789474	1

## Sheet: SupplFig2
Neighbor Joining tree (in Newick format) output by the PHYLIP program that was used to draw Supplementary Fig. 2
((58:0.00000,9:0.00000):1.00000,((((1:0.00000,2:1.00000):118.37500,
(((29:0.00000,30:3.00000):70.24342,(43:0.02500,44:0.97500):58.75658):9.89527,
((51:0.37209,52:0.62791):67.38462,(5:0.00000,6:0.00000):51.61538):19.35473):29.50000):85.39453,
(49:0.06667,50:0.93333):174.10547):70.64440,(((11:0.00000,
12:0.00000):132.53333,((15:1.00000,16:2.00000):96.51613,
(33:1.00000,34:3.00000):134.48387):1.46667):172.93594,((25:0.00000,
26:0.00000):326.15543,((39:0.00000,40:0.00000):186.06694,
((((17:0.00000,18:0.00000):139.33594,(59:0.00000,60:0.00000):171.66406):26.80225,
(((27:0.00000,28:2.00000):82.72187,((37:0.00000,57:2.00000):1.00000,
38:0.00000):88.27813):20.35558,(((31:7.07199,32:5.92801):27.96322,
(41:5.00000,42:3.00000):27.03678):18.13548,(53:2.93125,54:1.06875):57.86452):45.51942):35.26025):59.81169,
((23:2.06250,24:4.93750):142.12280,(((13:0.00000,14:1.00000):113.30827,
((21:0.00000,22:0.00000):101.59229,(35:0.00000,36:0.00000):127.40771):7.69173):13.41821,
(47:0.00000,48:1.00000):146.08179):6.25220):48.06238):9.84919):111.40181):0.57895):137.06406):279.73060,10:2.00000);
Distance matrix used as input to the PHYLIP program to generate the Neighbor Joining tree:
50
10
11 723
12 723 0
13 723 608 608
14 724 609 609 1
15 690 233 233 575 576
16 691 234 234 576 577 3
17 768 655 655 405 406 622 623
18 768 655 655 405 406 622 623 0
1 552 717 717 713 714 684 685 762 762
21 715 608 608 222 223 575 576 405 405 705
22 715 608 608 222 223 575 576 405 405 705 0
23 732 623 623 277 278 590 591 418 418 726 273 273
24 735 624 624 280 281 593 594 421 421 729 274 274 7
25 743 632 632 630 631 601 602 675 675 737 626 626 639 642
26 743 632 632 630 631 601 602 675 675 737 626 626 639 642 0
27 742 629 629 379 380 594 595 304 304 734 375 375 390 393 647 647
28 744 631 631 381 382 596 597 306 306 736 377 377 392 395 649 649 2
29 545 710 710 704 705 677 678 753 753 227 696 696 717 720 730 730 723 725
2 553 718 718 714 715 685 686 763 763 1 706 706 727 730 738 738 735 737
228
30 548 713 713 707 708 680 681 756 756 230 699 699 720 723 733 733 726 728
3 231
31 738 621 621 375 376 586 587 302 302 730 373 373 386 389 643 643 202 204
721 731 724
32 737 620 620 374 375 585 586 301 301 729 372 372 385 388 642 642 199 201
718 730 721 13
33 727 268 268 612 613 233 234 659 659 721 612 612 627 630 638 638 633 635
714 722 717 625 624
34 729 270 270 614 615 235 236 661 661 723 614 614 629 632 640 640 635 637
716 724 719 627 626 4
35 742 631 631 249 250 600 601 430 430 736 229 229 298 301 649 649 402 404
727 737 730 398 397 637 639
36 742 631 631 249 250 600 601 430 430 736 229 229 298 301 649 649 402 404
727 737 730 398 397 637 639 0
37 742 631 631 387 388 596 597 312 312 738 383 383 396 399 651 651 172 174
729 739 732 208 207 637 639 410 410
38 741 630 630 386 387 595 596 311 311 737 382 382 395 398 650 650 171 173
728 738 731 207 206 636 638 409 409 1
39 718 605 605 377 378 572 573 420 420 710 375 375 388 391 623 623 394 396
701 711 704 388 387 609 611 400 400 400 399
40 718 605 605 377 378 572 573 420 420 710 375 375 388 391 623 623 394 396
701 711 704 388 387 609 611 400 400 400 399 0
41 735 618 618 372 373 583 584 299 299 727 370 370 383 386 640 640 199 201
718 728 721 67 66 620 622 395 395 205 204 385 385
42 733 616 616 370 371 581 582 297 297 725 368 368 381 384 638 638 197 199
716 726 719 65 64 618 620 393 393 203 202 383 383 8
43 532 697 697 693 694 664 665 742 742 216 683 683 706 709 717 717 712 714
129 217 132 710 709 701 703 716 716 718 717 690 690 707 705
44 533 698 698 694 695 665 666 743 743 217 684 684 707 710 716 716 713 715
130 218 133 711 710 702 704 717 717 719 718 691 691 708 706 1
47 738 627 627 273 274 594 595 426 426 732 269 269 296 301 647 647 398 400
723 733 726 394 393 631 633 294 294 404 403 396 396 391 389 712 713
48 739 628 628 274 275 595 596 427 427 733 270 270 297 302 648 648 399 401
724 734 727 395 394 632 634 295 295 405 404 397 397 392 390 713 714 1
49 530 689 689 685 686 656 657 730 730 378 679 679 696 699 711 711 704 706
369 379 372 698 697 693 695 706 706 710 709 676 676 695 693 360 361 702 703
50 531 690 690 686 687 657 658 731 731 379 680 680 695 698 712 712 705 707
370 380 373 699 698 694 696 707 707 711 710 677 677 696 694 361 362 703 704
1
51 552 717 717 711 712 684 685 760 760 236 701 701 724 727 737 737 730 732
169 237 172 728 727 721 723 734 734 736 735 708 708 725 723 155 156 730 731
376 377
52 551 716 716 712 713 683 684 761 761 235 702 702 725 728 736 736 731 733
168 236 171 729 728 720 722 735 735 737 736 709 709 726 724 154 155 731 732
375 376 1
53 744 627 627 383 384 594 595 310 310 738 381 381 392 395 649 649 210 212
729 739 732 114 113 633 635 404 404 216 215 396 396 111 109 718 719 401 402
706 705 734 735
54 742 625 625 381 382 592 593 308 308 736 379 379 392 395 647 647 208 210
727 737 730 112 111 631 633 402 402 214 213 394 394 109 107 716 717 399 400
704 705 732 733 4
57 744 633 633 389 390 598 599 314 314 740 385 385 398 401 653 653 174 176
731 741 734 210 209 639 641 412 412 2 3 402 402 207 205 720 721 406 407
712 713 738 739 218 216
58 3 722 722 722 723 689 690 767 767 551 714 714 731 734 742 742 741 743
544 552 547 737 736 726 728 741 741 741 740 717 717 734 732 531 532 737 738
529 530 551 550 743 741 743
59 801 688 688 438 439 651 652 311 311 793 436 436 451 454 708 708 337 339
784 794 787 329 328 692 694 463 463 343 342 453 453 326 324 773 774 459 460
763 764 791 792 339 337 345 800
5 536 701 701 695 696 668 669 744 744 220 685 685 708 711 721 721 714 716
151 221 154 712 711 705 707 718 718 720 719 692 692 709 707 140 141 712 713
358 359 120 119 720 718 722 535 775
60 801 688 688 438 439 651 652 311 311 793 436 436 451 454 708 708 337 339
784 794 787 329 328 692 694 463 463 343 342 453 453 326 324 773 774 459 460
763 764 791 792 339 337 345 800 0 775
6 536 701 701 695 696 668 669 744 744 220 685 685 708 711 721 721 714 716
151 221 154 712 711 705 707 718 718 720 719 692 692 709 707 140 141 712 713
358 359 120 119 720 718 722 535 775 0 775
9 3 722 722 722 723 689 690 767 767 551 714 714 731 734 742 742 741 743
544 552 547 737 736 726 728 741 741 741 740 717 717 734 732 531 532 737 738
529 530 551 550 743 741 743 0 800 535 800 535

## Sheet: SupplFig3
Number of samples	Number of heterozygous sites in a sample
7	[0-1]
4	(1-2]
5	(2-3]
9	(3-4]
6	(4-5]
5	(5-6]
5	(6-7]
5	(7-8]
1	(8-9]
1	(9-10]
0	>10
48	Total number of samples (24 TB pairs = 48 samples)

## Sheet: SupplFig4
SNP distances between related TB pairs (n=24, red bars)								SNP distances between unrelated TB pairs (n=1104, black bars)
	Frequency	SNP distance (bins)							Frequency	SNP distance (bins)
	15	1.85714							4	67.685
	4	3.71429							0	71.37
	2	5.57143							0	75.055
	1	7.42857							0	78.74
	1	9.28571							0	82.425
	0	11.1429							0	86.11
	1	13							0	89.795
									0	93.48
									0	97.165
									0	100.85
									0	104.535
									1	108.22
									4	111.905
									3	115.59
									2	119.275
									2	122.96
									0	126.645
									2	130.33
									2	134.015
									0	137.7
									4	141.385
									0	145.07
									0	148.755
									2	152.44
									6	156.125
									0	159.81
									0	163.495
									0	167.18
									2	170.865
									6	174.55
									0	178.235
									0	181.92
									0	185.605
									0	189.29
									0	192.975
									0	196.66
									4	200.345
									7	204.03
									4	207.715
									4	211.4
									4	215.085
									5	218.77
									6	222.455
									2	226.14
									6	229.825
									5	233.51
									9	237.195
									0	240.88
									0	244.565
									0	248.25
									4	251.935
									0	255.62
									0	259.305
									0	262.99
									0	266.675
									8	270.36
									7	274.045
									2	277.73
									3	281.415
									0	285.1
									0	288.785
									0	292.47
									5	296.155
									7	299.84
									8	303.525
									4	307.21
									4	310.895
									8	314.58
									0	318.265
									0	321.95
									2	325.635
									6	329.32
									0	333.005
									0	336.69
									8	340.375
									4	344.06
									0	347.745
									0	351.43
									0	355.115
									2	358.8
									6	362.485
									0	366.17
									3	369.855
									13	373.54
									16	377.225
									12	380.91
									17	384.595
									12	388.28
									9	391.965
									23	395.65
									18	399.335
									18	403.02
									15	406.705
									4	410.39
									0	414.075
									0	417.76
									8	421.445
									0	425.13
									4	428.815
									4	432.5
									4	436.185
									4	439.87
									0	443.555
									0	447.24
									0	450.925
									8	454.61
									0	458.295
									4	461.98
									4	465.665
									0	469.35
									0	473.035
									0	476.72
									0	480.405
									0	484.09
									0	487.775
									0	491.46
									0	495.145
									0	498.83
									0	502.515
									0	506.2
									0	509.885
									0	513.57
									0	517.255
									0	520.94
									0	524.625
									0	528.31
									5	531.995
									5	535.68
									2	539.365
									0	543.05
									2	546.735
									3	550.42
									7	554.105
									0	557.79
									0	561.475
									0	565.16
									0	568.845
									0	572.53
									11	576.215
									1	579.9
									3	583.585
									5	587.27
									1	590.955
									8	594.64
									11	598.325
									8	602.01
									0	605.695
									12	609.38
									8	613.065
									6	616.75
									7	620.435
									16	624.12
									14	627.805
									22	631.49
									14	635.175
									10	638.86
									13	642.545
									2	646.23
									16	649.915
									8	653.6
									7	657.285
									3	660.97
									3	664.655
									5	668.34
									2	672.025
									4	675.71
									8	679.395
									7	683.08
									16	686.765
									12	690.45
									20	694.135
									16	697.82
									16	701.505
									25	705.19
									26	708.875
									39	712.56
									33	716.245
									35	719.93
									31	723.615
									25	727.3
									25	730.985
									30	734.67
									37	738.355
									19	742.04
									12	745.725
									0	749.41
									2	753.095
									2	756.78
									2	760.465
									10	764.15
									2	767.835
									2	771.52
									8	775.205
									0	778.89
									0	782.575
									2	786.26
									2	789.945
									6	793.63
									2	797.315
									4	801

## Sheet: SupplFig5
						Months between IC and HHC diagnosis	Number of SNPs different
						11	20
						10	10
						1	25
						2	7
						0	14
						10	96
						1	12
						21	13
						24	13
						16	22
						13	4
						27	18
						26	32
						34	6
						45	14
						40	14
						39	11
						44	12
						38	22
						45	17
						58	12
						60	15
						54	8
						63	7

## Sheet: SupplFig6
Months between IC and HHC diagnosis	Number of SNPs different
11	3
1	4
2	1
0	1
10	1
16	2
13	3
27	0
26	13
34	4
40	1
44	0
45	0
60	3

[truncated: 7 more sheets: SupplFig7, SupplFig8, SupplFig9, SupplFig10a, SupplFig10b, SupplFIg10c, SupplFig10d]
